# Supplementary material for: Integrated epigenetic and genetic programming of primary human T cells
Source: Nat Biotechnol. Author manuscript; Available in PMC 2026 Jul 6. (PMC13336058; doi:10.1038/s41587-025-02856-w)
Supplement: Supplementary Table [file NIHMS2191904-supplement-Supplementary_Table.xlsx]

## Sheet: Flow Antibodies
Goudy et al., Table S1
List of Flow Antibodies
Antigen Name	Target Species	Fluorochrome / Conjugation	Clone	Vendor	Cat No
CD81	human	PE	5A6	Biolegend	349506
CD55	human	FITC	JS11	Biolegend	311306
CD151	human	APC	50-6	Biolegend	350406
CD44	human	BV650	IM7	Biolegend	103049
CD46	human	PE/Dazzel 594	TRA-2-10	Biolegend	352412
CD5	human	PE/Cy7	UCHT2	Biolegend	300622
LAG3	human	BV711	11C3C65	Biolegend	369320
CD39	human	APC/Cy7	A1	Biolegend	328226
PD-1	Human	APC	EH12.2H7	Biolegend	329908
CD45	Human	PE	HI30	Biolegend	304008
FOXP3	Human	Af488	206D	Biolegend	320112
CD4	Human	BV711	RPA-T4	Biolegend	300558
CD8	Human	Pacific Blue	SK1	Biolegend	344718
CD45RA	Human	BV711	HI100	Biolegend	304138
CD62L	human	FITC	DREG-56	Biolegend	304804
GhostDye 780	Human	Red 780		TonboBioscieneces	13-0865-T500
BCMA/TNFRSF17	Human	Biotinylated		Acrobiosystems	BCA-H8254-200ug
CD19	Human	Biotinylated		Acrobiosystems	CD9-H82F6-25ug
Streptavidin		APC		Biolegend	405207

## Sheet: Western Blot Antibodies
List of Western Blot Antibodies:
Antigen Name	Species produced in	Target Species	Vendor	Cat No
RASA2	Rabbit	Human	Sigma Aldrich	HPA035375
B-actin	Rabbit	Human	Cell Signaling	512
IgG-HRP	Goat	Rabbit	Jackson ImmunoResearch	111-036-045

## Sheet: ssDNA HDRT sequence
HDRT	Sequence	Left Homology Arm length	Right Homology Arm length	5' CTS RC Oligo	3' CTS RC Oligo
HDRT-903: Clinical TRAC G526 600 BCMA	AGTCGGTTCTGGATATCTGTCGGAGCTGCTGTGACTTGCTCAAGGCCTTATATCGAGTAAACGGTAGTGCTGGGGCTTAGACGCAGGTGTTCTGATTTATAGTTCAAAACCTCTATCAATGAGAGAGCAATCTCCTGGTAATGTGATAGATTTCCCAACTTAATGCCAACATACCATAAACCTCCCATTCTGCTAATGCCCAGCCTAAGTTGGGGAGACCACTCCAGATTCCAAGATGTACAGTTTGCTTTGCTGGGCCTTTTTCCCATGCCTGCCTTTACTCTGCCAGAGTTATATTGCTGGGGTTTTGAAGAAGATCCTATTAAATAAAAGAATAAGCAGTATTATTAAGTAGCCCTGCATTTCAGGTTTCCTTGAGTGGCAGGCCAGGCCTGGCCG…	627	609	TTGAGCAAGTCACAGCAGCTCCGACAGATATCCAGAACCGACT	CATAGGTTCTGGATATCTGTAGGACTTGGAGAAGGGGCTTAGA

## Sheet: sgRNAs
List of sgRNA sequences
Name	Purpose	Protospacer (5' to 3')
CD55 sgRNA-1	CRISPRoff	GCTGGGCGTAGCTGCGACT
CD55 sgRNA-2	CRISPRoff	GGCGCGCCGGGTTAGAACA
CD55 sgRNA-3	CRISPRoff	CTGCGACTCGGCGGAGTCC
CD55	Cas9-KO	GAGAAATCATGCCCTAATCC
CD151 sgRNA-1	CRISPRoff	ccgctcggccGAGCTGTCG
CD151 sgRNA-2	CRISPRoff	GGCAGGTCTGAACCCGCGT
CD151 sgRNA-3	CRISPRoff	TAGGCGCTGGGGGTCGACC
CD151	Cas9-KO	GCAGCAACAACTCACAGGAC
CD81 sgRNA-1	CRISPRoff	GAGAGCGAGCGCGCAACGG
CD81 sgRNA-2	CRISPRoff	GGCCTGGCAGGATGCGCGG
CD81 sgRNA-3	CRISPRoff	CCGAAACGCGCCAAGTTGG
CD81	Cas9-KO	GTTGACAAAGCCCCAGATGC
FAS sgRNA-1	CRISPRoff	GAGAAGAGGCAGCTCCGCCT
FAS sgRNA-2	CRISPRoff	CCACCAACCCGCGGGAGAAG
FAS sgRNA-3	CRISPRoff	CTATCCCCGGGACTAAGACG
FAS sgRNA-4	CRISPRoff	GACGGGGTAAGCCTCCACCC
FAS sgRNA-5	CRISPRoff	CATCTGGACCCTCCTACCTC
FAS sgRNA-6	CRISPRoff	CTGGCACGGAACACACCCTG
FAS	Cas9-KO	AAGCCACCCCAAGTTAGATC
MED12 sgRNA-1	CRISPRoff	ACGGCGGCCGAGAGACAACA
MED12 sgRNA-2	CRISPRoff	AGCAGGGCCAGGCTGACTGG
MED12 sgRNA-3	CRISPRoff	AGAGCAAAAGTCCCGAAAGG
MED12	Cas9-KO	CAGTGAGTAGTGCCAAACCA
PTPN2 sgRNA-1	CRISPRoff	TTCCCAAGGACCCCCAGACC
PTPN2 sgRNA-2	CRISPRoff	CGCCCCGAGCGAGAGGCTAG
PTPN2 sgRNA-3	CRISPRoff	GCTCAGGCCCCGCACGATCC
PTPN2 sgRNA-4	CRISPRoff	TCTGGAGGGCGGTGCCACAG
PTPN2 sgRNA-5	CRISPRoff	GCGAGCAGAGCCTGCGCCGG
PTPN2 sgRNA-6	CRISPRoff	CGCAGCGCCAGCGCTCTCCC
PTPN2	Cas9-KO	GCACTACAGTGGATCACCGC
RC3H1 sgRNA_1	CRISPRoff	GAGGACAACGAGCGACTGGG
RC3H1 sgRNA_2	CRISPRoff	GACGAGGACAACGAGCGACT
RC3H1 sgRNA_3	CRISPRoff	GGGCCTCAGTCGGGAACAAT
RC3H1 sgRNA_4	CRISPRoff	TAGGCAGCTGTGGTCGGGAA
RC3H1 sgRNA_5	CRISPRoff	GCCCTACAGGCGGCATGCAG
RC3H1 sgRNA_6	CRISPRoff	GaggaggCCGAGCAACAAGA
RC3H1	Cas9-KO	CTGTGCGTACAGTGGTACAT
SUV39H1 sgRNA-1	CRISPRoff	TTAGCCGTGGGGAAAGATGG
SUV39H1 sgRNA-2	CRISPRoff	TCGTTAGCCGTGGGGAAAGA
SUV39H1 sgRNA-3	CRISPRoff	CCCCACGGCTAACGACATTC
SUV39H1 sgRNA-4	CRISPRoff	CTCTTCTCGCGAGGCCGGCT
SUV39H1 sgRNA-5	CRISPRoff	GTCTCGCGTGGACACCGAAT
SUV39H1 sgRNA-6	CRISPRoff	CTAAGTGGGGACGCAGGAGG
SUV39H1	Cas9-KO	GTTCCTCTTAGAGATACCGA
CD5 sgRNA-1	CRISPRoff	CCTGGGCAGCTGGGCACCGC
CD5 sgRNA-2	CRISPRoff	CTCTCTGAGAGCGAGATACC
CD5 sgRNA-3	CRISPRoff	CTCGCTCTCAGAGAGGGAGA
CD5 sgRNA-4	CRISPRoff	GCACCGCAGGTGAGGGTGTC
CD5	Cas9-KO	AAGGTGCAGAGCCGTCTGGT
LAG3 sgRNA-1	CRISPRoff	ACCATAGGAGAGATGTGGG
LAG3 sgRNA-2	CRISPRoff	CAGACCATAGGAGAGATGT
LAG3 sgRNA-3	CRISPRoff	AGGCCGGGCACAGGGGTGA
LAG3	Cas9-KO	GTTCCGGAACCAATGCACAG
PD1 sgRNA-1	CRISPRoff	AGAAGGCGGCACTCTGGTG
PD1 sgRNA-2	CRISPRoff	GCGCCCTGGCCAGTCGTCT
PD1 sgRNA-3	CRISPRoff	CAGGCGGAGGTGAGCGGAA
PD1	Cas9-KO	GTCTGGGCGGTGCTACAACT
CD39 sgRNA-1	CRISPRoff	GCTCGGGGACACATAGCTG
CD39 sgRNA-2	CRISPRoff	AGTCCAGGGTTGCAGTCAA
CD39 sgRNA-3	CRISPRoff	TCCGTGAGAGAGGTCCTCA
CD39	Cas9-KO	TGATTGCATGGAAAGAGCTA
CD45 sgRNA-1	CRISPRoff	GTTCTTAGGGTAACAGAGG
CD45 sgRNA-2	CRISPRoff	TCGTCTGATAAGACAACAG
CD45 sgRNA-3	CRISPRoff	TAGCAAGTGGTTTGTTCTT
CD45	Cas9-KO	GTATTTGTGGCTTAAACTCT
CD44	CRISPRoff	GGCGGACCGAACCTGGCAG
CD44	Cas9-KO	GAAGCAATATGTGTCATACT
CD46	CRISPRoff	CCCTTCTGGGTCCAGATAT
CD46	Cas9-KO	AGAAACATGTCCATATATAC
RASA2 full length sgRNA-1	CRISPRoff	TCCGCCTCGCCcggctacgc
RASA2 full length sgRNA-2	CRISPRoff	GCGGCGTCGCCTCGACGGGG
RASA2 full length sgRNA-3	CRISPRoff	Gcacgggccgggcggcacca
RASA2 truncated sgRNA-1	CRISPRoff	TCCTCGCCcggctacgc
RASA2 truncated sgRNA-2	CRISPRoff	TCGTCGCCTCGACGGGG
RASA2 truncated sgRNA-3	CRISPRoff	tgggctgcggcacgggc
RASA2	Cas9-KO	AGATATCACACATTACAGTG
TSDR- Guide 1	CRISPRon	CATGGAGATGATCTGTCTGG
TSDR- Guide 2	CRISPRon	TTCCGCCATTGACGTCATGG
TSDR- Guide 3	CRISPRon	GGGCTTCATCGACACCACGG
TSDR- Guide 4	CRISPRon	TTCTCGGAACGAAACCTGTG
TSDR- Guide 5	CRISPRon	CACAGATACTGGGACCCCTG
NTC sgRNA-1	CRISPRoff/Cas9	GCTGCACTACTAAACCTCCG
NTC sgRNA-2	CRISPRoff/Cas9	GGAGTTAAGGCCTCGTCTAG
NTC sgRNA-3	CRISPRoff/Cas9	GTCCCAGGCTCTCCACTATG
NTC sgRNA-4	CRISPRoff/Cas9	GGACGCGTCTGCAAGAACGT
NTC sgRNA-5	CRISPRoff/Cas9	GGGCATGGACCCGCGGCACG
human TRAC sgRNA	AsCas12a KI	CAGGGTTCTGGATATCTGT

## Sheet: mRNA UTRs
UTR	Sequence	UTR length
5' UTR	aaataagagagaaaagaagagtaagaagaaatataagagccacc	44
3' UTR	ttaattaagctgccttctgcggggcttgccttctggccatgcccttcttctctcccttgcacctgtacctcttggtctttgaataaagcctgagtaggaag	101
